# Supplementary material for: Cancer Stem Cell Formation Induced and Regulated by Extracellular ATP and Stanniocalcin-1 in Human Lung Cancer Cells and Tumors
Source: Int J Mol Sci. 2022 Nov 25;23(23):14770. doi: 10.3390/ijms232314770 (PMC9740946; doi:10.3390/ijms232314770)
Supplement: Supplementary file 1 [file ijms-23-14770-s001.zip]

Archive with 1 entries (1 files):
- ijms-1983122-supplementary.pdf
